# Supplementary material for: Effects of the antidepressant medication duloxetine on brain metabolites in persistent depressive disorder: A randomized, controlled trial
Source: PLoS One. 2019 Jul 19;14(7):e0219679. doi: 10.1371/journal.pone.0219679 (PMC6641507; doi:10.1371/journal.pone.0219679)
Supplement: S3 File — (ZIP) [file pone.0219679.s014.zip]

Archive with 44 entries (41 files):
- Time1/
- Time1/DULX/
- Time1/DULX/E2245_P07168_pcx
- Time1/DULX/E2938_P11264_pcx
- Time1/DULX/E3069_P51200_pcx
- Time1/DULX/E3183_P21504_pcx
- Time1/DULX/E3438_P24064_pcx
- Time1/DULX/E3444_P28160_pcx
- Time1/DULX/E3697_P08704_pcx
- Time1/DULX/E4037_P11776_pcx
- Time1/DULX/E4150_P55808_pcx
- Time1/DULX/E4186_P23040_pcx
- Time1/DULX/E4429_P06144_pcx
- Time1/DULX/E4438_P18944_pcx
- Time1/DULX/E4517_P05632_pcx
- Time1/DULX/E4676_P05632_pcx
- Time1/DULX/E4924_P05632_pcx
- Time1/DULX/E4996_P34816_pcx
- Time1/DULX/E5023_P06144_pcx
- Time1/DULX/E5061_P06656_pcx
- Time1/DULX/E5653_P05120_pcx
- Time1/DULX/E5850_P31744_pcx
- Time1/DULX/E5968_P14336_pcx
- Time1/PBO/
- Time1/PBO/E2152_P16896_pcx
- Time1/PBO/E2435_P25600_pcx
- Time1/PBO/E2958_P07168_pcx
- Time1/PBO/E3066_P29696_pcx
- Time1/PBO/E3084_P24064_pcx
- Time1/PBO/E3171_P06656_pcx
- Time1/PBO/E3198_P13312_pcx
- Time1/PBO/E3421_P23552_pcx
- Time1/PBO/E3536_P10240_pcx
- Time1/PBO/E3702_P15872_pcx
- Time1/PBO/E3779_P20480_pcx
- Time1/PBO/E3834_P15360_pcx
- Time1/PBO/E4077_P63488_pcx
- Time1/PBO/E4164_P06144_pcx
- Time1/PBO/E4449_P35328_pcx
- Time1/PBO/E4494_P05632_pcx
- Time1/PBO/E4516_P52224_pcx
- Time1/PBO/E4790_P05632_pcx
- Time1/PBO/E4854_P41472_pcx
- Time1/PBO/E5035_P05632_pcx
