# Supplementary material for: Effects of the antidepressant medication duloxetine on brain metabolites in persistent depressive disorder: A randomized, controlled trial
Source: PLoS One. 2019 Jul 19;14(7):e0219679. doi: 10.1371/journal.pone.0219679 (PMC6641507; doi:10.1371/journal.pone.0219679)
Supplement: S4 File — (ZIP) [file pone.0219679.s015.zip]

Archive with 44 entries (41 files):
- Time2/
- Time2/DULX/
- Time2/DULX/E2411_P06144_pcx
- Time2/DULX/E3127_P28672_pcx
- Time2/DULX/E3195_P07168_pcx
- Time2/DULX/E3367_P19456_pcx
- Time2/DULX/E3561_P38912_pcx
- Time2/DULX/E3638_P10240_pcx
- Time2/DULX/E3911_P15872_pcx
- Time2/DULX/E4220_P07168_pcx
- Time2/DULX/E4330_P25088_pcx
- Time2/DULX/E4357_P05632_pcx
- Time2/DULX/E4612_P22528_pcx
- Time2/DULX/E4617_P36864_pcx
- Time2/DULX/E4618_P05632_pcx
- Time2/DULX/E4856_P23040_pcx
- Time2/DULX/E5130_P06144_pcx
- Time2/DULX/E5177_P29696_pcx
- Time2/DULX/E5219_P06144_pcx
- Time2/DULX/E5227_P22016_pcx
- Time2/DULX/E5944_P26112_pcx
- Time2/DULX/E6092_P05120_pcx
- Time2/DULX/E6195_P30208_pcx
- Time2/PBO/
- Time2/PBO/E2342_P31744_pcx
- Time2/PBO/E2596_P56320_pcx
- Time2/PBO/E3145_P49152_pcx
- Time2/PBO/E3250_P12288_pcx
- Time2/PBO/E3259_P06144_pcx
- Time2/PBO/E3288_P23040_pcx
- Time2/PBO/E3336_P06144_pcx
- Time2/PBO/E3631_P21504_pcx
- Time2/PBO/E3712_P08704_pcx
- Time2/PBO/E3898_P09728_pcx
- Time2/PBO/E3959_P18944_pcx
- Time2/PBO/E3985_P51712_pcx
- Time2/PBO/E4189_P60928_pcx
- Time2/PBO/E4331_P06656_pcx
- Time2/PBO/E4627_P15360_pcx
- Time2/PBO/E4684_P08192_pcx
- Time2/PBO/E4740_P05632_pcx
- Time2/PBO/E4982_P28672_pcx
- Time2/PBO/E5066_P41984_pcx
- Time2/PBO/E5259_P05120_pcx
