# Supplementary material for: Effects of the antidepressant medication duloxetine on brain metabolites in persistent depressive disorder: A randomized, controlled trial
Source: PLoS One. 2019 Jul 19;14(7):e0219679. doi: 10.1371/journal.pone.0219679 (PMC6641507; doi:10.1371/journal.pone.0219679)
Supplement: S5 File — (ZIP) [file pone.0219679.s016.zip]

Archive with 35 entries (32 files):
- HC/
- HC/E2356_P06144_pcx
- HC/E2369_P36864_pcx
- HC/E2452_P31232_pcx
- HC/E2571_P09216_pcx
- HC/E2599_P16896_pcx
- HC/E3522_P09216_pcx
- HC/E4050_P22016_pcx
- HC/E4070_P17920_pcx
- HC/E4333_P37376_pcx
- HC/E4406_P04608_pcx
- HC/E4415_P26624_pcx
- HC/E4453_P06144_pcx
- HC/E4554_P05632_pcx
- HC/E4560_P48640_pcx
- HC/E5016_P23552_pcx
- HC/E5092_P05632_pcx
- HC/E5197_P19456_pcx
- HC/E5341_P51200_pcx
- HC/E5501_P28672_pcx
- HC/E5555_P11264_pcx
- HC/E5590_P28672_pcx
- HC/E5783_P05632_pcx
- HC/E5834_P05120_pcx
- HC/E5943_P11776_pcx
- HC/E5999_P05120_pcx
- HC/E6144_P17920_pcx
- HC/E6170_P05632_pcx
- HC/E6185_P06144_pcx
- HC/E6247_P62976_pcx
- Subjects/
- Subjects/genRegFiles/
- Subjects/genRegFiles/DS_ageT1_sex_med_cdrsRZsum.txt
- Subjects/genRegFiles/DS_ageT2_sex_med_cdrsRZsumwk10.txt
- Subjects/genRegFiles/NC_age_sex_dx.txt
