# Supplementary material for: Effects of the antidepressant medication duloxetine on brain metabolites in persistent depressive disorder: A randomized, controlled trial
Source: PLoS One. 2019 Jul 19;14(7):e0219679. doi: 10.1371/journal.pone.0219679 (PMC6641507; doi:10.1371/journal.pone.0219679)
Supplement: S5 File — (ZIP) [file pone.0219679.s016.zip › Subjects/genRegFiles/DS_ageT1_sex_med_cdrsRZsum.txt]

#Exam	age T1	sex	med	cdrsRZSum
PBO\3834	62.29	1	0	31
PBO\4449	56.98	0	0	52
PBO\4077	53.35	1	0	49
PBO\3702	48.72	1	0	32
PBO\2958	46.92	1	0	41
PBO\4790	48.17	0	0	39
PBO\3421	45.85	1	0	45
PBO\3779	44.86	0	0	48
PBO\2435	43.13	1	0	37
PBO\2152	42.41	1	0	42
PBO\3171	43.59	0	0	40
PBO\3084	43.2	1	0	54
PBO\5035	37.45	1	0	40
PBO\3536	34.57	1	0	33
PBO\4854	35.66	1	0	29
PBO\3198	31.62	0	0	28
PBO\4494	29.93	1	0	30
PBO\4164	28.67	0	0	41
PBO\3066	21.96	1	0	35
PBO\4516	19.43	1	0	23
DULX\5653	56.42	0	1	51
DULX\5061	55.58	0	1	49
DULX\3183	49.74	0	1	37
DULX\4517	48.22	0	1	36
DULX\2245	45.45	1	1	33
DULX\4186	47.06	0	1	37
DULX\4438	46.55	1	1	40
DULX\3069	43.28	1	1	30
DULX\5023	44.85	0	1	29
DULX\4676	38.58	1	1	36
DULX\3444	34.34	1	1	36
DULX\4996	34.52	0	1	52
DULX\2938	31.5	1	1	31
DULX\3438	31.88	0	1	48
DULX\5850	32.88	1	1	17
DULX\4429	30.42	0	1	38
DULX\4037	30.03	0	1	44
DULX\4150	29.39	0	1	35
DULX\3697	28.1	0	1	33
DULX\4924	23.19	0	1	40
DULX\5968	22.21	0	1	38
