# Supplementary material for: Effects of the antidepressant medication duloxetine on brain metabolites in persistent depressive disorder: A randomized, controlled trial
Source: PLoS One. 2019 Jul 19;14(7):e0219679. doi: 10.1371/journal.pone.0219679 (PMC6641507; doi:10.1371/journal.pone.0219679)
Supplement: S5 File — (ZIP) [file pone.0219679.s016.zip › Subjects/genRegFiles/DS_ageT2_sex_med_cdrsRZsumwk10.txt]

#Exam		age T2	sex	Med	cdrswk10Sum
PBO\3959	62.41	1	0	36
PBO\4627	57.16	0	0	35
PBO\4189	53.47	1	0	52
PBO\3898	48.91	1	0	20
PBO\3145	47.16	1	0	47
PBO\4982	48.36	0	0	32
PBO\3631	46.12	1	0	39
PBO\3985	45.06	0	0	33
PBO\2596	43.35	1	0	15
PBO\2342	42.64	1	0	35
PBO\3288	43.72	0	0	6
PBO\3259	43.41	1	0	21
PBO\5259	37.68	1	0	34
PBO\3712	34.77	1	0	8
PBO\5066	35.9	1	0	4
PBO\3336	31.75	0	0	35
PBO\4684	30.12	1	0	20
PBO\4331	28.86	0	0	26
PBO\3250	22.17	1	0	35
PBO\4740	19.65	1	0	42
DULX\5944	56.63	0	1	13
DULX\5219	55.7	0	1	11
DULX\3367	49.94	0	1	5
DULX\4612	48.3	0	1	13
DULX\2411	45.74	1	1	15
DULX\4357	47.27	0	1	7
DULX\4618	46.74	1	1	15
DULX\3195	43.35	1	1	12
DULX\5227	45.06	0	1	7
DULX\4856	38.78	1	1	10
DULX\3638	34.56	1	1	17
DULX\5177	34.64	0	1	28
DULX\3127	31.71	1	1	2
DULX\3561	32.01	0	1	9
DULX\6092	33.09	1	1	4
DULX\4617	30.62	0	1	17
DULX\4220	30.22	0	1	30
DULX\4330	29.6	0	1	12
DULX\3911	28.32	0	1	4
DULX\5130	23.41	0	1	19
DULX\6195	22.4	0	1	5
