# Supplementary material for: Effects of the antidepressant medication duloxetine on brain metabolites in persistent depressive disorder: A randomized, controlled trial
Source: PLoS One. 2019 Jul 19;14(7):e0219679. doi: 10.1371/journal.pone.0219679 (PMC6641507; doi:10.1371/journal.pone.0219679)
Supplement: S5 File — (ZIP) [file pone.0219679.s016.zip › Subjects/genRegFiles/NC_age_sex_dx.txt]

#Exam	age	sex	DX
2356	54.27	1	0
2369	33.31	0	0
2452	51.63	1	0
2571	31.05	1	0
2599	41.88	1	0
3522	25.91	1	0
4070	26.86	1	0
4406	42.96	1	0
4415	24.01	0	0
4554	27.98	0	0
5197	22.35	0	0
5590	42.17	1	0
5783	45.11	1	0
5834	23	0	0
5943	46.37	1	0
5999	44.17	1	0
6144	59.96	1	0
6170	27.55	0	0
6185	24	0	0
6247	49.88	1	0
4050	48.03	1	0
4333	27.69	0	0
5016	27.82	0	0
5092	50.46	1	0
5341	27.8	0	0
5501	44.44	1	0
5555	46.91	0	0
4453	29.85	0	0
4560	46.47	1	0
